# Supplementary material for: Characterization of plasmids carrying blaCTX-M genes among extra-intestinal Escherichia coli clinical isolates in Ethiopia
Source: Sci Rep. 2023 May 26;13:8595. doi: 10.1038/s41598-023-35402-2 (PMC10220062; doi:10.1038/s41598-023-35402-2)
Supplement: Supplementary file 1 — Supplementary Information. [file 41598_2023_35402_MOESM1_ESM.xlsx]

## Sheet: Sheet1
Supplementary Table S1: A complete summary of the bacterial strains and their phenotypes and genotypes used in this study
Isolate Number	Collection Site*	Sex**	Age (years)	Specimen	Organism	AMC	CTX	CAZ	CEF	FOX	CIP	AMK	GEN	MER	SXT	blaCTX-M	blaTEM	blaSHV	blaOXA	blaAmpC	Phylotype	ST131	ST131O25b	ST131.H30	ST131-H30-Rx	Plasmid replicon type***	Addiction systems types in parental strains	Addiction systems types in recipient strains	Biofilm formation - parental strain	Biofilm formation - recipient strain	Serum susceptibility - parental strain	Serum susceptibility - recipient strain
1	NRL	f	59	Urine	E. coli	0	1	1	1	0	1	0	0	0	1	CTX-M-27	Negative	Negative	Negative	Negative	A	No	No	No	No	F-FIB-I1-Iγ	PemK, ccd, VagC-VagD, Hok-SoK, PndA-PndC, SnrB-SnrC	PemK, ccd, VagC-VagD, Hok-SoK, PndA-PndC, SnrB-SnrC
2	NRL	m	50	Urine	E. coli	1	1	1	1	0	1	0	0	0	1	CTX-M-15	Negative	Negative	Positive	Negative	B2	Yes	Yes	Yes	No	F-FIB-I1-Iγ	PemK, ccd, VagC-VagD, Hok-SoK, PndA-PndC, SnrB-SnrC	PemK, ccd, PndA-PndC, SnrB-SnrC	Weak	None	Resistant	Susceptible
3	NRL	f	32	Urine	E. coli	1	1	1	1	0	1	1	1	0	1	CTX-M-15	Negative	Negative	Positive	Negative	B2	Yes	Yes	Yes	Yes	F-FIA-FIB	PemK, ccd,Hok-SoK, PndA-PndC, SnrB-SnrC	PemK, ccd,Hok-SoK, PndA-PndC, SnrB-SnrC	Weak	None	Resistant	Resistant
4	NRL	m	68	Urine	E. coli	1	1	1	1	0	1	0	1	0	0	CTX-M-15	Negative	Negative	Positive	Negative	B2	Yes	No	No	No	F-FIA-FIB	PemK, ccd, VagC-VagD, PndA-PndC, SnrB-SnrC	PemK, ccd, VagC-VagD, SnrB-SnrC
5	NRL	m	14	Pus	E. coli	1	1	1	1	1	1	0	1	0	1	CTX-M-101	Positive	Negative	Positive	cmy-2	C	No	No	No	No	F-FIB-Y	PemK, ccd, VagC-VagD, Hok-SoK, PndA-PndC, SnrB-SnrC	PemK, ccd, Hok-SoK, SnrB-SnrC
7	NRL	m	65	Pus	E. coli	1	1	1	1	1	1	0	1	0	1	CTX-M-15	Positive	Negative	Positive	cmy-42	A	No	No	No	No	ND	PemK, ccd, VagC-VagD SnrB-SnrC	PemK, ccd, VagC-VagD SnrB-SnrC
9	NRL	f	50	Urine	E. coli	1	1	1	1	0	1	0	1	0	1	CTX-M-15	Positive	Negative	Negative	Negative	B2	Yes	Yes	Yes	No	F-FIA-FIB	PemK, ccd, VagC-VagD, SnrB-SnrC	PemK, ccd,, PndA-PndC, SnrB-SnrC	None	None	Susceptible	Susceptible
10	NRL	m	27	Pus	E. coli	1	1	1	1	1	1	0	1	0	1	CTX-M-101	Positive	Negative	Positive	Negative	C	No	No	No	No	NA	NT	NA
13	NRL	f	52	Urine	E. coli	1	1	1	1	0	1	0	1	0	1	CTX-M-15	Positive	Negative	Positive	Negative	A	No	No	No	No	F-FIB-Y	PemK, ccd, VagC-VagD, Hok-SoK, PndA-PndC, SnrB-SnrC	PemK, ccd, VagC-VagD, SnrB-SnrC
14	NRL	f	28	Urine	E. coli	0	1	1	1	1	1	0	0	0	1	CTX-M-15	Negative	Negative	Positive	Negative	D	No	No	No	No	NA	NT	NA
15	NRL	f	75	Urine	E. coli	0	1	1	1	0	1	0	0	0	1	CTX-M-182	Negative	Negative	Positive	Negative	B2	Yes	Yes	Yes	Yes	F-FIA-FIB	PemK, ccd, VagC-VagD, Hok-SoK, PndA-PndC	ND
16	NRL	f	38	Urine	E. coli	1	1	1	1	0	0	0	0	0	0	CTX-M-15	Positive	Negative	Negative	Negative	B1	No	No	No	No	FIA-FIB	PemK, ccd, VagC-VagD, Hok-SoK, PndA-PndC, SnrB-SnrC	ND
18	NRL	m	32	Blood	E. coli	0	1	1	1	0	1	0	1	0	1	CTX-M-225	Positive	Negative	Positive	Negative	C	No	No	No	No	F-I1-Iγ	PemK, ccd, VagC-VagD, Hok-SoK, PndA-PndC, SnrB-SnrC	PemK
22	NRL	f	75	Urine	E. coli	0	1	1	1	0	1	0	1	0	1	CTX-M-15	Positive	Negative	Positive	Negative	B2	Yes	Yes	Yes	Yes	F-FIB	PemK, ccd, VagC-VagD, PndA-PndC, SnrB-SnrC	PemK, ccd,, PndA-PndC, SnrB-SnrC	Weak	Weak	Resistant	Resistant
23	NRL	m	27	Urine	E. coli	1	1	1	1	1	1	0	1	0	1	CTX-M-15	Positive	Negative	Positive	cmy-2	C	No	No	No	No	NA	NT	NA
28	NRL	f	16	Blood	E. coli	1	1	1	1	0	1	0	1	0	1	CTX-M-15	Positive	Negative	Positive	Negative	B2	Yes	Yes	Yes	No	F-FIB	PemK, ccd, VagC-VagD, SnrB-SnrC	pemK
31	NRL	m	70	Pus	E. coli	0	1	1	1	0	1	0	1	0	1	CTX-M-182	Positive	Negative	Positive	Negative	B1	No	No	No	No	ND	PemK, ccd, VagC-VagD, SnrB-SnrC	pemK
33	NRL	f	50	Urine	E. coli	1	1	1	1	1	1	0	0	0	1	CTX-M-180	Positive	Negative	Negative	Negative	A	No	No	No	No	NA	NT	NA
34	NRL	m	50	Urine	E. coli	1	1	1	1	0	1	0	0	0	0	CTX-M-15	Positive	Negative	Positive	Negative	F	No	No	No	No	ND	PemK, ccd, VagC-VagD, PndA-PndC, SnrB-SnrC	PemK, PndA-PndC, SnrB-SnrC
35	NRL	m	45	Urine	E. coli	1	1	1	1	1	1	1	1	0	1	CTX-M-15	Positive	Negative	Positive	Negative	B2	Yes	Yes	Yes	Yes	NA	NT	NA
38	NRL	f	50	Urine	E. coli	1	1	1	1	0	1	0	1	0	1	CTX-M-180	Negative	Negative	Positive	Negative	A	No	No	No	No	F	PemK, ccd, VagC-VagD, SnrB-SnrC	PemK, ccd, VagC-VagD, SnrB-SnrC
40	NRL	m	67	Urine	E. coli	1	1	1	1	1	1	0	0	0	1	CTX-M-15	Positive	Negative	Positive	cmy-42	C	No	No	No	No	F-FIA-FIB	PemK, ccd, VagC-VagD, PndA-PndC, SnrB-SnrC	PemK, ccd, PndA-PndC
43	NRL	m	45	Urine	E. coli	0	1	1	1	0	1	0	1	0	1	CTX-M-15	Positive	Negative	Positive	Negative	B2	Yes	Yes	Yes	Yes	FIA-FIB	PemK, ccd, VagC-VagD, SnrB-SnrC	ND
44	NRL	m	90	Urine	E. coli	1	1	1	1	0	1	0	0	0	1	CTX-M-15	Positive	Negative	Negative	Negative	B2	Yes	Yes	Yes	Yes	FIA-FIB	PemK, ccd, VagC-VagD, Hok-SoK, PndA-PndC, SnrB-SnrC	ccd, SnrB-SnrC
46	NRL	m	20	Pus	E. coli	1	1	1	1	0	1	0	0	0	1	CTX-M-14	Positive	Negative	Negative	Negative	A	No	No	No	No	ND	ND	ND
47	NRL	m	70	urine	E. coli	0	1	1	1	0	1	0	0	0	1	CTX-M-27	Positive	Negative	Negative	Negative	A	No	No	No	No	F-FIB	PemK, ccd, VagC-VagD, Hok-SoK, PndA-PndC, SnrB-SnrC	PndA-PndC
48	NRL	f	45	urine	E. coli	0	1	1	1	0	1	0	1	0	1	CTX-M-15	Positive	Negative	Positive	Negative	B2	Yes	Yes	Yes	No	FIA-FIB	PemK, ccd, PndA-PndC, SnrB-SnrC	ND
49	NRL	f	29	urine	E. coli	0	1	1	1	0	1	0	0	0	0	CTX-M-15	Positive	Negative	Positive	Negative	B2	Yes	No	No	No	F-FIB-Y	PemK, ccd, PndA-PndC	PemK, ccd, PndA-PndC
51	NRL	m	49	Urine	E. coli	0	1	1	1	0	1	0	0	0	1	CTX-M-15	Positive	Negative	Positive	Negative	B2	Yes	No	No	No	F-FIB-Y	PemK, ccd, PndA-PndC	PemK, ccd
53	NRL	f	77	Blood	E. coli	0	1	1	1	0	1	0	0	0	1	CTX-M-180	Positive	Negative	Positive	Negative	B1	No	Yes	Yes	Yes	F-FIA-FIB-I1-Iγ	PemK, ccd, SnrB-SnrC	ND
56	NRL	m	65	Urine	E. coli	1	1	1	1	1	1	0	0	0	1	CTX-M-15	Positive	Negative	Positive	cmy-2	C	No	No	No	No	FIA-FIB	PemK, ccd, Hok-SoK, SnrB-SnrC	ND
66	NRL	f	22	Urine	E. coli	1	1	1	1	1	1	0	0	0	1	CTX-M-55	Positive	Negative	Negative	Negative	D	No	No	No	No	F	PemK, PndA-PndC, SnrB-SnrC	ND
67	NRL	m	70	Blood	E. coli	1	1	1	1	0	1	0	0	0	1	CTX-M-180	Positive	Negative	Positive	Negative	B2	Yes	No	No	No	I1-Iγ	PemK, ccd,, PndA-PndC, SnrB-SnrC	ND
68	NRL	m	91	Urine	E. coli	1	1	1	1	0	1	0	0	0	1	CTX-M-27	Positive	Negative	Positive	Negative	B2	Yes	Yes	Yes	Yes	F	PemK, PndA-PndC, SnrB-SnrC	PemK, ccd, SnrB-SnrC
70	NRL	f	33	Urine	E. coli	1	1	1	1	1	1	0	0	0	1	CTX-M-101	Negative	Negative	Positive	cmy-148	B2	Yes	Yes	Yes	No	F-FIB	PemK, VagC-VagD, PndA-PndC, SnrB-SnrC	PemK, ccd, SnrB-SnrC
71	NRL	f	15	Pus	E. coli	0	1	1	1	0	1	0	0	0	0	CTX-M-27	Negative	Negative	Positive	Negative	B2	Yes	Yes	Yes	Yes	NA	NT	NA
74	TASH	f	26	Urine	E. coli	0	1	1	1	0	1	0	0	0	1	CTX-M-15	Positive	Negative	Positive	Negative	B2	Yes	Yes	Yes	Yes	F-FIB	PemK, ccd, SnrB-SnrC	PemK, ccd,, PndA-PndC	None	None	Susceptible	Susceptible
75	TASH	f	40	Urine	E. coli	0	1	1	1	1	1	0	0	0	1	CTX-M-15	Positive	Negative	Positive	cmy-2	C	No	No	No	No	F-FIA-FIB	VagC-VagD, SnrB-SnrC	ND
76	TASH	m	66	Urine	E. coli	1	1	1	1	1	1	0	0	0	1	CTX-M-182	Positive	Negative	Positive	Negative	F	No	No	No	No	ND	PemK, ccd, SnrB-SnrC	ND
79	TASH	f	30	Urine	E. coli	1	1	1	1	0	1	0	0	0	0	CTX-M-15	Negative	Negative	Positive	Negative	B2	Yes	Yes	Yes	Yes	FIA-FIB	PemK, ccd, VagC-VagD	ND
80	TASH	f	30	Urine	E. coli	1	1	1	1	0	1	0	0	0	1	CTX-M-15	Positive	Negative	Positive	Negative	B2	Yes	Yes	Yes	No	NA	NT	NA
82	TASH	f	11	Urine	E. coli	1	1	1	N	0	0	0	0	0	1	CTX-M-15	Negative	Negative	Negative	Negative	C	No	No	No	No	ND	PemK, ccd, VagC-VagD, PndA-PndC, SnrB-SnrC	ND
85	TASH	f	29	Urine	E. coli	1	1	1	1	1	1	0	1	0	1	CTX-M-15	Negative	Negative	Negative	cmy-148	A	No	No	No	No	NA	NT	NA
86	TASH	f	1	Pus	E. coli	0	1	1	1	0	1	0	0	0	1	CTX-M-182	Positive	Negative	Negative	Negative	B2	Yes	No	No	No	F-FIA-FIB-I1-Iγ	PemK, ccd, PndA-PndC, SnrB-SnrC	PemK, ccd, PndA-PndC, SnrB-SnrC
87	TASH	f	1	Urine	E. coli	1	1	1	1	0	1	0	0	0	0	CTX-M-15	Negative	Negative	Positive	Negative	B2	Yes	Yes	Yes	Yes	F-FIA-FIB	PemK, PndA-PndC, SnrB-SnrC	PemK, ccd, PndA-PndC, SnrB-SnrC
88	TASH	m	52	Urine	E. coli	1	1	1	1	1	1	0	1	0	1	CTX-M-15	Negative	Negative	Negative	Negative	C	No	No	No	No	NA	NT	NA
90	TASH	m	20	Urine	E. coli	0	1	1	1	1	1	0	1	0	1	CTX-M-15	Positive	Negative	Positive	cmy-2	C	No	No	No	No	NA	NT	NA
92	TASH	f	2	Urine	E. coli	1	1	1	1	0	1	0	0	0	1	CTX-M-15	Negative	Negative	Negative	Negative	B2	Yes	Yes	Yes	Yes	NA	NT	NA
93	TASH	m	2	Urine	E. coli	1	1	1	1	0	1	0	0	0	1	CTX-M-225	Positive	Negative	Positive	Negative	D	No	No	No	No	F-FIA-FIB	PemK, ccd, VagC-VagD, PndA-PndC, SnrB-SnrC	PemK, ccd, VagC-VagD, SnrB-SnrC
94	TASH	m	23	Urine	E. coli	1	1	1	1	0	1	0	1	0	1	CTX-M-15	Positive	Negative	Negative	Negative	B2	Yes	Yes	Yes	Yes	F-FIA-FIB	PemK, ccd, VagC-VagD, PndA-PndC, SnrB-SnrC	PemK
95	TASH	f	45	Pus	E. coli	1	1	1	1	0	1	0	0	0	0	CTX-M-142	Positive	Negative	Positive	Negative	D	No	No	No	No	F-FIA-FIB	PemK, ccd, VagC-VagD, Hok-SoK, PndA-PndC, SnrB-SnrC	PemK, ccd, VagC-VagD, SnrB-SnrC
96	TASH	m	45	Urine	E. coli	1	1	1	1	0	1	0	0	0	1	CTX-M-103	Positive	Negative	Positive	Negative	F	No	No	No	No	F-FIA-FIB	PemK, ccd, VagC-VagD, Hok-SoK, SnrB-SnrC	PndA-PndC, SnrB-SnrC
99	TASH	f	30	Urine	E. coli	1	1	1	1	0	1	0	0	0	1	CTX-M-15	Positive	Negative	Positive	Negative	B2	Yes	Yes	Yes	Yes	F-FIB-Y	PemK, ccd, VagC-VagD, Hok-SoK, SnrB-SnrC	PemK, ccd, VagC-VagD, SnrB-SnrC
100	TASH	f	1	Blood	E. coli	1	1	1	1	0	1	0	0	0	1	CTX-M-15	Positive	Negative	Negative	Negative	A	No	No	No	No	F-FIA-FIB	PemK, ccd, VagC-VagD, PndA-PndC, SnrB-SnrC	PndA-PndC
103	TASH	f	4	Urine	E. coli	1	1	1	1	0	1	0	1	0	1	CTX-M-15	Negative	SHV-7	Positive	Negative	B2	Yes	Yes	Yes	No	FIB	PemK, ccd, VagC-VagD, Hok-SoK, SnrB-SnrC	PemK, ccd, SnrB-SnrC
106	TASH	m	62	Urine	E. coli	1	1	1	1	0	1	0	1	1	1	CTX-M-182+CTX-M-27	Positive	Negative	Negative	Negative	B2	Yes	Yes	Yes	Yes	F-FIA-FIB	PemK, ccd, PndA-PndC,	PndA-PndC	Strong	None	Resistant	Susceptible
107	TASH	f	1	Urine	E. coli	1	1	1	1	0	1	0	0	1	1	CTX-M-27	Positive	Negative	Positive	Negative	B2	Yes	Yes	Yes	No	F-FIA-FIB	PemK, ccd, SnrB-SnrC	PemK, ccd, SnrB-SnrC	Moderate	None	Resistant	Resistant
108	TASH	f	4	Urine	E. coli	1	1	1	1	0	1	0	0	0	1	CTX-M-15+CTX-M-97	Negative	Negative	Positive	Negative	B2	Yes	Yes	Yes	No	F-FIA-FIB	PemK, ccd, VagC-VagD, Hok-SoK, PndA-PndC, SnrB-SnrC	ND
111	TASH	m	21	Urine	E. coli	1	1	1	1	0	1	0	0	0	1	CTX-M-15	Positive	Negative	Negative	Negative	B1	No	No	No	No	F-FIA-FIB-I1-Iγ	PemK, ccd,Hok-SoK, PndA-PndC, SnrB-SnrC	PemK, Hok-SoK, PndA-PndC, SnrB-SnrC
113	TASH	f	23	Urine	E. coli	1	1	1	1	1	1	0	0	0	1	CTX-M-15	Positive	Negative	Positive	Negative	A	Yes	Yes	Yes	Yes	I1-Iγ	PemK, ccd, VagC-VagD, Hok-SoK, PndA-PndC, SnrB-SnrC	PemK, ccd, VagC-VagD, SnrB-SnrC
114	TASH	f	35	Urine	E. coli	1	1	1	1	0	1	0	0	0	1	CTX-M-27	Positive	Negative	Positive	Negative	B2	Yes	Yes	Yes	Yes	F-FIA-FIB	PemK, ccd, VagC-VagD, PndA-PndC, SnrB-SnrC	PemK, ccd, VagC-VagD, SnrB-SnrC
116	TASH	f	4	Urine	E. coli	1	1	1	1	0	1	0	0	0	1	CTX-M-225	Negative	Negative	Positive	Negative	B2	Yes	Yes	Yes	Yes	I1-Iγ	PemK, ccd, VagC-VagD, Hok-SoK, PndA-PndC, SnrB-SnrC	PemK, ccd, SnrB-SnrC
130	TASH	m	67	Urine	E. coli	1	1	1	1	0	1	0	0	0	1	CTX-M-27	Positive	Negative	Positive	Negative	B2	Yes	Yes	Yes	No	F-FIA-FIB	PemK, ccd, VagC-VagD, PndA-PndC, SnrB-SnrC	ccd, VagC-VagD, PndA-PndC, SnrB-SnrC
131	TASH	m	65	Urine	E. coli	1	1	1	1	0	1	0	0	0	1	CTX-M-15	Positive	Negative	Positive	cmy-148	C	No	No	No	No	ND	PemK, ccd, VagC-VagD, PndA-PndC, SnrB-SnrC	PemK, ccd, VagC-VagD, SnrB-SnrC
133	TASH	f	18	Urine	E. coli	1	1	1	1	1	1	0	0	0	1	CTX-M-15	Negative	Negative	Positive	cmy-148	C	No	No	No	No	F-FIA-FIB	PemK, ccd, VagC-VagD, PndA-PndC, SnrB-SnrC	PemK, ccd, VagC-VagD, SnrB-SnrC
135	TASH	m	8	Urine	E. coli	1	1	1	1	1	1	0	1	0	1	CTX-M-15	Positive	Negative	Positive	cmy-148	C	No	No	No	No	F-FIA-FIB	PemK, ccd, VagC-VagD, PndA-PndC, SnrB-SnrC	PemK, ccd, VagC-VagD, SnrB-SnrC
137	TASH	m	5	Urine	E. coli	1	1	1	1	1	1	0	1	0	1	CTX-M-15	Positive	SHV-11	Positive	cmy-148	A	No	No	No	No	F-FIA-FIB	PemK, ccd, VagC-VagD, PndA-PndC, SnrB-SnrC	PemK, ccd, VagC-VagD, PndA-PndC, SnrB-SnrC
142	ARH	f	0	Urine	E. coli	1	1	1	1	1	1	0	0	0	1	CTX-M-15	Positive	SHV-34	Positive	Negative	B2	Yes	Yes	Yes	Yes	FIA-FIB	PemK, ccd, VagC-VagD, Hok-SoK, PndA-PndC, SnrB-SnrC	PemK, SnrB-SnrC
145	ARH	m	9	Urine	E. coli	1	1	1	1	1	1	0	1	0	1	CTX-M-15	Negative	Negative	Positive	cmy-148	A	No	No	No	No	F-FIA-FIB	PemK, ccd, VagC-VagD, PndA-PndC, SnrB-SnrC	PemK, ccd, VagC-VagD, SnrB-SnrC
146	ARH	f	1	Urine	E. coli	1	1	1	1	0	1	0	0	0	1	CTX-M-15	Positive	Negative	Positive	Negative	B2	Yes	Yes	Yes	No	F-FIA-FIB	PemK, ccd, VagC-VagD, PndA-PndC, SnrB-SnrC	PndA-PndC
147	ARH	f	30	Urine	E. coli	0	1	1	1	1	1	0	1	0	1	CTX-M-15	Negative	Negative	Positive	cmy-148	A	Yes	Yes	Yes	Yes	F-FIA-FIB	PemK, ccd, VagC-VagD, PndA-PndC, SnrB-SnrC	PemK, PndA-PndC
148	ARH	f	4	Urine	E. coli	1	1	1	1	0	1	0	1	0	1	CTX-M-15	Positive	Negative	Positive	Negative	B2	Yes	Yes	Yes	No	F-FIA-FIB-I1-Iγ	PemK, ccd, VagC-VagD, Hok-SoK, PndA-PndC, SnrB-SnrC	PndA-PndC, SnrB-SnrC
149	ARH	m	19	Urine	E. coli	1	1	1	1	0	1	0	1	0	0	CTX-M-15	Positive	Negative	Positive	Negative	D	No	No	No	No	F-FIA-FIB	PemK, ccd, VagC-VagD, Hok-SoK, PndA-PndC, SnrB-SnrC	PemK, ccd, VagC-VagD, SnrB-SnrC	None	None
150	ARH	f	14	Urine	E. coli	1	1	1	1	0	1	0	1	0	1	CTX-M-15	Positive	Negative	Negative	Negative	B2	Yes	Yes	Yes	No	I1-Iγ	PemK, ccd, VagC-VagD, Hok-SoK, PndA-PndC, SnrB-SnrC	VagC-VagD, SnrB-SnrC
151	ARH	f	2	Urine	E. coli	1	1	1	1	0	1	0	0	0	1	CTX-M-15	Positive	Negative	Positive	Negative	C	No	No	No	No	NA	NT	NA
154	ARH	m	0	Blood	E. coli	0	1	1	1	0	0	0	0	0	1	CTX-M-15	Negative	Negative	Positive	Negative	B2	Yes	Yes	Yes	Yes	F-FIA-FIB	PemK, ccd, VagC-VagD, Hok-SoK, PndA-PndC, SnrB-SnrC	PndA-PndC, SnrB-SnrC	Weak	Weak	Resistant	Resistant
155	ARH	f	37	Urine	E. coli	1	1	1	1	1	1	0	0	0	1	CTX-M-15	Negative	Negative	Positive	Negative	B2	Yes	Yes	Yes	Yes	ND	PemK, ccd, VagC-VagD, SnrB-SnrC	SnrB-SnrC
157	ARH	m	68	Urine	E. coli	1	1	1	1	1	1	0	1	0	1	CTX-M-15	Positive	Negative	Positive	cmy-2	C	No	No	No	No	L/M	PemK, ccd, PndA-PndC, SnrB-SnrC	PemK, SnrB-SnrC
158	ARH	f	67	Urine	E. coli	1	1	1	1	1	0	0	0	0	1	CTX-M-15	Positive	Negative	Positive	cmy-2	C	No	No	No	No	F-L/M	PemK, ccd, Hok-SoK, SnrB-SnrC	ND
162	ARH	m	19	Urine	E. coli	1	1	1	1	1	1	0	0	0	1	CTX-M-15	Negative	Negative	Negative	Negative	A	No	No	No	No	ND	PemK, ccd, VagC-VagD, SnrB-SnrC	ND
163	ARH	f	66	Urine	E. coli	0	1	1	1	0	1	0	1	0	1	CTX-M-15	Positive	Negative	Positive	Negative	B2	Yes	Yes	Yes	Yes	FIA	PemK, ccd, VagC-VagD, SnrB-SnrC	PemK, ccd,, PndA-PndC, SnrB-SnrC	Weak	None	Resistant	Resistant
164	ARH	m	11	Urine	E. coli	1	1	1	1	0	1	0	0	0	1	CTX-M-15	Positive	Negative	Positive	Negative	C	No	No	No	No	NA	NT	NA
165	ARH	f	2 months	Urine	E. coli	1	1	1	1	0	1	0	0	0	1	CTX-M-27	Negative	Negative	Negative	Negative	B2	Yes	Yes	Yes	No	NA	NT	NA
166	ARH	f	34	Urine	E. coli	0	1	1	1	0	1	0	0	0	1	CTX-M-15	Positive	Negative	Positive	Negative	B2	Yes	Yes	Yes	No	F	PemK, ccd, VagC-VagD, Hok-SoK, SnrB-SnrC	PemK, ccd
169	ARH	m	50	Urine	E. coli	0	1	1	1	0	0	0	1	0	0	CTX-M-182	Positive	Negative	Negative	Negative	A	No	No	No	No	ND	PemK, ccd, VagC-VagD, SnrB-SnrC	PemK, SnrB-SnrC
171	ARH	m	31	Pus	E. coli	1	1	1	1	0	1	0	0	0	1	CTX-M-227	Negative	Negative	Positive	Negative	B2	Yes	Yes	Yes	Yes	NA	NT	NA
173	JUH	f	21	Urine	E. coli	1	1	1	1	0	0	0	0	0	0	CTX-M-15	Positive	Negative	Positive	Negative	B2	Yes	Yes	Yes	No	ND	ND	ND
174	JUH	m	31	Urine	E. coli	1	1	1	1	0	1	0	1	0	1	CTX-M-15	Positive	SHV-11	Positive	Negative	B2	Yes	Yes	Yes	Yes	F-FIA-FIB	PemK, ccd, VagC-VagD, Hok-SoK, SnrB-SnrC	PemK, ccd, VagC-VagD	Weak	None	Resistant	Resistant
184	JUH	m	63	Urine	E. coli	0	1	1	1	0	1	0	0	0	1	CTX-M-15	Positive	Negative	Positive	Negative	B2	Yes	Yes	Yes	Yes	F-FIA-FIB	PemK, ccd, VagC-VagD, SnrB-SnrC	PemK, ccd, VagC-VagD	Weak	Weak
185	JUH	m	70	Pus	E. coli	1	1	1	1	0	1	0	0	0	1	CTX-M-15	Negative	Negative	Positive	Negative	B2	Yes	Yes	Yes	Yes	NA	NT	NA
186	JUH	f	46	Urine	E. coli	1	1	1	1	1	0	0	1	0	0	CTX-M-15	Positive	SHV-11	Positive	DHA-22	F	No	No	No	No	NA	NT	NA
191	JUH	f	46	Urine	E. coli	0	1	1	1	0	1	0	0	0	1	CTX-M-15	Positive	Negative	Positive	Negative	B2	Yes	Yes	Yes	Yes	NA	NT	NA
192	JUH	f	30	Urine	E. coli	1	1	1	1	0	1	0	0	0	0	CTX-M-15	Positive	Negative	Positive	Negative	B2	Yes	Yes	Yes	Yes	NA	NT	NA
193	JUH	m	50	Urine	E. coli	0	1	1	1	0	1	0	0	0	1	CTX-M-15	Negative	Negative	Positive	Negative	B2	Yes	Yes	Yes	Yes	NA	NT	NA
194	JUH	f	17	Urine	E. coli	1	1	1	1	1	0	0	0	0	0	CTX-M-15+CTX-M-27	Positive	Negative	Negative	Negative	C	No	No	No	No	NA	NT	NA
196	JUH	f	52	Urine	E. coli	0	1	1	1	0	0	0	0	0	0	CTX-M-15	Negative	Negative	Positive	Negative	A	No	No	No	No	NA	NT	NA
197	JUH	f	21	Urine	E. coli	1	1	1	1	0	1	0	0	0	0	CTX-M-15	Negative	Negative	Positive	Negative	B2	Yes	Yes	Yes	Yes	NA	NT	NA
198	JUH	f	21	Urine	E. coli	0	1	1	1	0	0	0	0	0	1	CTX-M-15	Negative	Negative	Positive	Negative	B2	Yes	Yes	Yes	Yes	F-FIA-FIB-I1-Iγ	PemK, ccd, VagC-VagD, Hok-SoK, SnrB-SnrC	PemK, ccd, VagC-VagD, SnrB-SnrC
199	JUH	f	50	Urine	E. coli	1	1	1	1	1	0	0	0	0	1	CTX-M-15	Positive	Negative	Positive	DHA-22	A	No	No	No	No	NA	NT	NA
200	JUH	f	25	Urine	E. coli	1	1	1	1	1	1	0	0	0	1	CTX-M-15	Positive	Negative	Positive	DHA-22	B2	Yes	Yes	Yes	No	NA	NT	NA
* NRL (National Reference Laboratory, Addis Ababa); TASH (Tikur Abessa Specialized Hospital, Addis Ababa); ARH (Ayder Referral Hospital, Mekele City); JUH (Jimma University Hospital, Jimma City)
** female (f) and male (m)
*** Replicon type determined by PCR on recipient strains carrying plasmids transferred during conjugation or transformation
ND - not detected
NA - not applicable
NT - not tested
.
